# Supplementary material for: Spatial Pattern of Spring Mesozooplankton in the Marginal Ice Zone (Northern Barents Sea)
Source: Animals (Basel). 2026 Apr 16;16(8):1213. doi: 10.3390/ani16081213 (PMC13113603; doi:10.3390/ani16081213)
Supplement: Supplementary file 1 [file animals-16-01213-s001.zip]

Archive with 1 entries (1 files):
- animals-4240384-supplementary.pdf
